# Supplementary material for: Identification and Expression Profile of Olfactory Receptor Genes Based on Apriona germari (Hope) Antennal Transcriptome
Source: Front Physiol. 2020 Jul 22;11:807. doi: 10.3389/fphys.2020.00807 (PMC7387575; doi:10.3389/fphys.2020.00807)
Supplement: Supplementary file 10 [file Table_3.xlsx]

## Sheet: Sheet1
Submission ID	Gene name	GenBank accession numbers	Amino acid sequences
BankIt2354337	AgerOR1	MT598219	MSMIFGGFYPIKDKKYKALRILSAVILMTLSSLYNLLGLIFGFQQISNVA VFSELISYLLTGLSFSCKIVNVFYYKNNLLLLDDMLRNPIISELETEEEE MVVKNNLKFGQTLKKFYKIYITSIFAVQFLYPLINNSDHKSLPLQLWFPF NQEEHYYTFYCIETLFIFSPCYFNVILDLLNILLMDMCAAQFELLKHRLK QFGADFTTGEAVEDDKLLFEKLKKIITYQNHVYRCSELVGETFSMGSLCQ LACSVVILSFVIFKTAVTPIKSMQFLKMATYSFLMMTQISLFCYYGQKVL NSSSTVAEACFMSKWYNCSLRIQKHLVIVMNRGNQPVIMKAGQFPLTLQT LMSIWSSAYSFLTILMQMYRKGDS*
BankIt2354337	AgerOR2	MT598220	MASPEFFAQVEYFMCVLIQMAMICFYGNEITVASEQTGVSLYECDWFSSS QRFKRSMMLTMCRLQRPVYISIGKFSPLTLATLVTVCRGSFSYFALFKSV Q*
BankIt2354337	AgerOR3	MT598221	MMYTLLEVIDILNTSDFNSMTFGLCYCATHLLGVAKIIILIVKKKKIREM LDKLETGLFLPNTDRGGEEEFRLINAAVTRCAKHAEIFNLIVYFIVSIRC LYALFDVGYSEELFDERLNTTVLVHQRTLPYRIWLPLDTTKSPTFEIVFF LQPVTLTLYGYYIGLMDSMVYGMMIHMNTQYLILKRVLDRYVFIATNLVS KTMPGKGTQSNGNGVISLPPGCERIDLLDEHVQEKVEEIVHYCAKHHVQI LEFCEEVEIEFSYLMLSQFLFSLYTLCFQLYQLSLMGNVFSFDFISMCFY LTLLMYQLFCYCWYGNEIMVQSAKFSEELYNSDWLVLNISTKKSLLLMMM RAQRPVKFTAGKFVLLSLQTFMAIVRGSASYFMVLRQMSA*
BankIt2354337	AgerOR4	MT598222	MTTSVTAMCVDMYILSKRQNIDDLLRICVGSSAVIVEYFLVYGLPAQLLM DESLATGDTIYFDCEWYLPTVRPLRTDLLIMIMQSQKKLRIRAANYHTVS NETPLLILKTAYSFYAFLQKVGG*
BankIt2354337	AgerOR5	MT598223	MNCLKTQLEIVQCAFRSIRERCVKRLNLPDDYQIFVDDNNPVLEKVLYDE LSHCTKHLNILLRIRDDIENVFTYVTLAQTLASLIIFASCLYVASTVSMT SPEFFAQVEYFLCVLVQLSIICFFGNEITIASAQTGVSLYECDWFSSSLR FKRSMILTISRIQRPVYVSIGKFSPLTLATLVTVCRGSFSYFTLFKSVQ*
BankIt2354337	AgerOR6	MT598224	MDLNEVLSAPLALLITSNVTVFCMNMYVLSTSQNLTESCRTMVTTFALVF EYFMVFGLPAQLLMDEATSTADIIYQECKWYLPSVKPLRSDFLIMIMRSQ KKNCIRAANYHIISNQTVLLMLKTAYTFYTFIQNVKM*
BankIt2354337	AgerOR7	MT598225	MLFRLFINYWYANEIMVQSSEIGMALYKSKWYEESLKLQKMMIIMLMRCN KELCLEIGPFAVMTLATFIGILKATYTYMTIIYR*
BankIt2354337	AgerOR8	MT598226	MASPFLQYVQYPMMISGFLPVALTESHKRLYTMYRYILRTFIFFFAFFLF GATPEFNASRDELFQFFNERIMFIIVYMKIIMCMSKNLEKLIFEMIANET KISYSKNRKLTEIYRQTVRKSKIIQLSYIALVYICYVLLMLPNFVTYVQI KVAESKANSTVNIYLTKSYYCWVPIEEDKHYLFLLLLENGFSLLSSNVYC SVQIILINLLLNMTLRLKVLGSNLKNMNNSGKRIVEKLITGYIEEHIDII RNCEFLNDTLKYLMLLEFLLTTVQLSMLMFQGITTKDLNVKVFSAMYVLQ LLVQLLILYWYAHQIRVESIAIADAVYEMPWYEYNRSTAITLRIMMMRSQ KPLSLTLGSFGIMTLDTAVKIIKGSYTYVTFMQQTYGNID*
	AgerOR9		MKKRRSKVNIFPAVNTHGFCNLLMRKTKFRLSFGE*
BankIt2354337	AgerOR10	MT598227	MGLAGYYPLAKDKHITLQRISATFFTFIALSYLILGIIFCIKNLSNLGLL SEACAFLLTEVTLIVKMFNFFYYKRNFLLMEEMLRSPLFTEVDAEEENIL KENLKTSKIVEILTIIQVLVNISVETLYALFEKKLFLLMWFPFDPAEHFY AVYFFELIACFSGATLAVTIDVLLVYLLDLCAVQCTLLKHRLIKVGATFT GDEAVDDRVRIEKLEKYTIHHDEIYSFAGLVESSFSMGTFVQIVCSSVII CFCLFKTLITPLKSIEFGMLVAYSYDMLWQLVLYCYFGQKVVNASETITE ACYMSNWYNCSLKVQKHLLMIMNRANTSVVVTAGGLFPLTLEMLMAILST AYSFFTLIWKVYNDA*
BankIt2354337	AgerOR11	MT598228	MSGLIMVVCAQLHILNDSLLNMREQAEAELRNAGVKVYRRMTKELQDKMN EKLVECVIHHQCIMEFAKELTFLFTTSILGQFIVSVVIICITLFEITLVP VMSIKFFSMILYQFCMLLEIFLLCYYGNEVIRESTELTKCAFCSDWTDCS WEFKRNLLFFMTSSQTALKLYAGGFFTLSLETFVKILKSSWSYFAVLNSV HAGE*
BankIt2354337	AgerOR12	MT598229	MLLKELLTHITDDIMVGSSDVEKFNSVHFQKTIMDRLKICAEHHSRLLNF GKNIESFCSLVLVPQLIMTYASLVVNGFVLSTDRSDVSKTVILFNLSMST LLQLILFALPSSQLNGQSLSVLDAVYDSKWYLFNAPMKRACTFIMMNGQE GICIKAGGIAKIDNPLLVDMLQRVFSAITLLRALVEG*
BankIt2354337	AgerOR13	MT598230	MGLSLAPLLEYKKCERENIEKNIQEICGLIGNIWLPIDLNGTPYKHMYYI FQVYCSFVLYHTSSLISFSMLETVGHVILRFRHVKNVFLEALSERQHSVR VEKFKNAVRYHVTVMRIAKLVNSSFNMCMFVHVLLSGAVLGCGGYRLLKD FSLGAICMCVGWFLAMSMVCYGGQKLREESMSIGDAIYESNWPHLNKELQ KDIMLVILRCQTPISLHGGPFGYMSYTTILTILKTSYSYLTLLSQTT*
BankIt2354337	AgerOR14	MT598231	MSLICAIVFGTIGNQALKSKPLGALLYLLGYVVALFLPCHAGQRLLDETL SVSDAVYESKWYDCDVRTMKDILFIIARCQNPQYLDALPLGSFNYPLFLL IVKTSYSYLTLLQQST*
BankIt2354337	AgerOR15	MT598232	MEFLLRSYHITFILMEIISLAKSVAFNTDFITIFSLSVTHLVVTLLQMFC SYYNCNELILEAIAILITSMCVQTKQEIKEVSLSLFKIIINIGPGERSET IEENLLTLSHSLMTRQFKFTACGFFELNYTLLF
	AgerOR16		MGYHIKGVKQASPFYCWLIYLFRKLCHVVCYSTTKFVLVRKIYM*
BankIt2354337	AgerOR17	MT598233	MCLYFLTMILQVGMYCWFGHNMIASSDNINDAIYMSNWYEAEHSLKKSIM IFMEKCKKPVVLTAGKIFPLSLVTFTSIIRLSYSYLAVLQTIYSQE*
BankIt2354337	AgerOR18	MT598234	MTTVIYAIFPLMDENEWALPLSGWNPIEIDNKFKYWVVFAFQWMSFYISA CTNSSIDILICMLITLVISQIEILKDNMTNLKYDVEGASREFDKNVVLHY AILRLVHTIDDIFSYATFVQFFSSVVVICVTGFEMLIVPPNSVQ
BankIt2354337	AgerOR19	MT598235	MTCALIFGCIGNLILKSKPLAGICYLMGYITALFLLCHGGQRITDETLSV ADAVYNSRWYHGDAQIMRDMIIILARSQRPASLGALPLGAMNYSLFLMII KTSYSYLTLLNQNT*
	AgerOR20		MKSMYYCVKQSEGAFHLSRNTCFIDLIVCRFEESNQRVTALYNFFVCI*
BankIt2354337	AgerOR21	MT598236	MGTVGGGDVTVTSVSVTQTVSVTQSVAHSVSVTQSVAHSVSVTQSVTQSV SVSYVGGGSDVVGVGFDNLGLSNDHWLGYPHGYGGGDVNGDCLRNSYWNW MRFTNRYRSWHINWHWSGHFHVVGPWYHNGSGYVDSHGHWVWYTDGVSSW YVVRYLDGYWYCYRIGYVHWHGLWYWNGFSDGYGNGLRYSYWYLLGQVAH FVGVLKETDMAESVRAGIS*
BankIt2354337	AgerOR22	MT598237	MGHVNFCVKYHTTICDFATKINDAFSTMMLVHITWTSFIISVLGFEIIMD TNYSNSVRFSLHLGGWLGMLFLICFYGQILMDDSSTVSETVYQTTWYEKS PTVRKSLVLILLRSQRPLVLKAAGVNVMSLATFLGVLYNAYSYFTLLLKI KP*
BankIt2354337	AgerOR23	MT598238	MQWYEYNKSINTSIQIMMIRSQKPLSITVGPFGEVSLEMAVKIIKAAYTY VMFMKQVYEEK*
BankIt2354337	AgerOR24	MT598239	MLEFILLSAQIALIVFEGSTTQFLDIVAICIMHVILLLAQMLLFYWHADE IRHESVAISEALYETDWYEYNTSIKRTIHIMMARAQRPLSLTVGPFGDMS LTTALKILKGVYTYITFLQHSYGNKFGAKDK*
BankIt2354337	AgerOR25	MT598240	MMKFKVSGLVADLMPNIRLIQTSGHFMFNYHADNSGALHTLRLAYSCMHL VFCLFQFGCIFGNLVVEKDDVNYLAANTITVLFFTHCITKFIYFAARSKL FYRTLGIWNQSNSHPLFVESNNRYHALALKKMRTLLICVMTTTVFSAVAW TSITFVEESVHNVKDPNNENETITEEIPRLLIKSWYPWNAMSGMAYYVSL VFQIYYVLFSLSHANLMDSLFCSWLIFACEQLQHLKEIMKPLMELSASLD TYVPKSADLFRAPSAKSQDNYIENDYNTKNEELNLKGIYNTRQELGGNFR SGALQTFGQGGGGVGPNGLTKKQELMVRSAIKYWVERHKHVVRLVTAIGD AYGVALLLHMLTSTVMLTLLAYQATKINGVNTYAATTIGYLV…
BankIt2354337	AgerOR26	MT598241	MLQSRLFANVTERERTILENHIQEGRILAKIYRVLCFLVVLFYALFPFLD DRSGKTHRFPLPCWFPFDESKYYYQVFFAEILSIAVGAWVNSNIDILTVM LCILATAEFEILRNRLTTIIEPSPKSTKIGEDEAVKVRLGECVDQYDELL CFVNQIEVTFSKGIFVQFFCSVIVICLTGFQMLVISFNSMQFVLLIVYFS CMMCQVAMYCWYGHTVMESSDYVRDACYMADWNRSDLSVQKSLVMIMERA KKPAMLRAGGFFVLNIPTLMRILRSSYSYFAVLQRLYSKNELQ*
BankIt2354337	AgerOR27	MT598242	MDIVDDQTKFYEQHLRRVEKFHMFVMSTGMLAFAMKPFVLSDMGSMFGCY VPPEVPYPLYYIFELYVLSFLSAGFVSFNVLICSLIILVVNQFRLLNYKI KAIDFSGIENGQGLDARVEELKHKIKYHQFLIRC*
BankIt2354337	AgerOR28	MT598243	MGYYPLTKGKYRKLQTMAATFFTMTSVIYLALGCIFAAQNVSDVRLFSAT CAFLLTDLALIVKMLNLLYHRKNIFLIEDMLKNPLFNEIDAEEEIVLRQS LKMSKIIKIISATILITNILFETVYPLVYKKFFLLMWFPFNPDDYFYKVC GFETLIAFTGASFDVAVDVLTVLYMDLCAVQFVLLKHRLVQLGSTYTGDE VMDDRLRVEKLKKYVNHNDYTYRLCNVVEETLSIGVFVQILCSSAIICFS LFQLLLTPVKSIEFGLLIGYTIDMLWQLGTYCILGQKVLDSSDTITEACY MSKWYSCSLEFKKNLLVIMNRTNKPVILLAGGVFPLNLNTMMNILSTTYS FFTLIWNMYNEN*
BankIt2354337	AgerOR29	MT598244	MGGWLLVYYTYTYLEGSFCLLHLVSPIVDSIINGTKLLPLVDCYPFPIFV SPTYQFMYVYQALVLIWLCWQNYNIDTLITGFLSFSALQCDILCDNLINL KLGEGEEDDEIKKMQEKLVACVEHHSRIDRFIRDVEFCFSWNILEQLACS VITFCTTMFKISLSEPMSKEFFTTIIYQAACFLQVFIYCWSGSVLEEKSE KIPSAAYQCDWVDASKGFKSTLLNFTQRVQRPLRMRTVLFPLSLDVFLQI IKSSFSYYTVLSTLNEK*
BankIt2354337	AgerOR30	MT598245	MLCATLDSLEDFYTRDGVLYEVKLEDKSELKKDREIFSEEMTKNLVVCVQ HHKEIMWTADEVERIHRISVFVLFLGGTLVICSSMFQLSVVQIGTLEFFM LLFYLICMLIEQFVYCWFGNEVIYKSAAIFQSTYNTPWVDCNVKFRKILL QFMTQTYRPISILTGGLFTMSVSVFINVVRTAYSYFTLLKGIQ*
BankIt2354337	AgerOR31	MT598246	MVTINVTWYKLFKNVSHTIYFVLLAFLYLEIPYIWNNSDQIIKIVNMIPT FTVLALKICICRSESIADLICEMVAMEENIKASGDKKILGIYKKYTKRGR YIQLYNIIVNTTVAVSYITPYIFKYLIIYPFKEHGIGDERKLPYHMWMPF NKADHYLTAFAANLYLLTTTIVYYFAAPVLIIILLLYTSFRLKVLGYILK NIKKYENKVRENQKDDTVEA
BankIt2354337	AgerOR32	MT598247	MFCSYYNCNELILESVNLGNNIFLSKWYEQSLSIKRSLIIVIIRSQTPLE LRIANLYTISNDLTVGFVKAGFTYVLLSRFDFQ*
BankIt2354337	AgerOR33	MT598248	MFTHLTITAPILGIGAFAILSGGSLAAFMVSMGWFGGLLMNCVAGQWLQD ECFAVGTDLYQADWHHCSEDIKKDIMVVIQRSLTPIYLRAASFGIMDYQM F
BankIt2354337	AgerOR34	MT598249	MVAMCFQLTLYCWFGNEVTLKAAELPLCIWQSEWIEADNDFKKSMILTMM RAKKPLYLTVGNFAPLTLSTFIVIIKGSYSFFTVIKSTGE*
BankIt2354337	AgerOR35	MT598250	MLIIHVFLTSAILAIIGYQIILVDSLIDKLRYFLHMMGWVMMLFLTCFYG QFILNESTTIADAAYQSEWYNGPLRLRKIIYLIILRSQKPLLLKVASIGV ISLETFLWVMKTAYSYFALLLTISK*
BankIt2354337	AgerOR36	MT598251	MPGREIRLAPRVLYYSYVFCAYATTTFFFVCECIILRETIKDPNKFVRQL AMMFTHLKGIMMLHTLVFNGNAIEKVMEALQDEKYVYEAQDEFQPGLMLR KARRVTCVLSVMAFVLYNFVGVSGHISSTITLNGKAVGNDLPANTTCYDF LPYYFYIPFDAGNKFRCQVALVFMDVSLDVFAMVIATYDGVFLTLMNCLK TQLQIVQCAVRTLRERCI
BankIt2354337	AgerOR37	MT598252	MLHISSAVFFVSFALLYNLLGIVNALQNIYDLKKFSTTVSYLLKGVSYTC KIGNLLIFKKNLLLLDDMQQDPIIAELQSEEEEIVLKKSLKSSKMLKKFY IAYIVLSVSIQAIYPLVNKSGSNLWYPFNSQDHFFGVHCFEMLEVIISSC FNAAANMLTVTLMDMSATQFILLEHRLQRIEPGLSQGDIMEDILEKIQNY VDHHNYVYSFTALVEKTFSIGIFCQMGCSVLVVIISVLRAVVMPIKSVEF LIMAAFCLSMICEIALYCCYGQKILDASNKITESCYMSKWYQCDLEVQKY LSMVMNRGNKSVIMKAIGVFPLTLETLMSICSSAYSFFAILVQIHEGSE*
BankIt2354337	AgerOR38	MT598253	MLKNITVGLMLHASDLEKYNSEYFQYAVMKRLKICIRHHCNLLKYGKSID KYTSTILVPQLIMSYISLVINGYILSADGVASLRSFEILVFTFAIFAEFI CLAIQASDLKDQSISVISAVTASDWYLFKAPIKKALVLLMLNAEKGIVIT VGGMIEVDNPLIISIIHKVFSAITLLKALILDEGV*
BankIt2354337	AgerOR39	MT598254	MDLCATQFEILKSRLTRISSNFMGDEMVDEKVRLQKLRKYVIYHNYIYSC SELVRETYSIGEFCQVSCSVMIVCFGLFKVIITPLKSVQFLMLVTYSTTM IYQVSLYCCYGQRLLNASSTITEACYMSKWNTCSLEVQRHLVMIMNRANT PFIMKAGGIFSLTLETLMTIFTSSYSFFAILCQVFNADE*
BankIt2354337	AgerOR40	MT598255	MWLIMEIVEHVSVRIDHIKELFVDALNEGDSEEMKRKFGFAVRYHSDLLE LGFYINKCFSSSMLCLILLGAAILGCASFGYMQAGSSTYLIVCACWFFGL AIICISGQHLTDESLSIGDVIYDTKWYEVGLSLRKDILFVMMRCQRPMIL RAAGFGVMNYIMIVSVLRTSYSFVSLLGATS*
BankIt2354337	AgerOR41	MT598256	MYPDNINFYLKLFNLIGVHPEKGGNVFQIMTYIFGAFVNLSTVFLSILLL VVKEQVTITDIVDCIESIGLLLHGYLKMTSLFIKRSNILNLLRTMESHFW NSENMKDSSTKKDLQKIFKFLKNVSDFFTFLCTIVAILFIIKGFLGQTIY EIYIPQWFPFYLSVFYQSLACVMTITCPVVGTDMFIFTTFMLTSLQFKML NEEIKSIYGGSEENRIDTHTIKSRLKKCVGHHIFLQNYVKLLNDTFSEVL FIYNGEIVLSLCVEMYIVSTQNSIQAAVKAALYVFTGLFQYTVCYCIAAQ AITDQAGEISNSVYFSNWYKYPEKYIRTATILMMLNGQKPIIITALKFMK VDLETCLKTIQTMLSYFMFLRTIGIQ*
BankIt2354337	AgerOR42	MT598257	MNLKIKELNSMEVDGDLGEYIKGLHTIIKYQQFLMRQAEDLNELLRAPVA LLMIISVTMLCVVMYILTIHQGTTLDNARVMVVGCATVAEFFLVYGLPAQ LLMDEAAATADMVYDETKWYHINMRPLRTYFLTMIARSQKGVYIKAANYH IVNNRTVVLILKTAYTFYTFLQRVAVVNNN*
BankIt2354442	AgerIR1	MT591677	MRKLYKTRINSSINIEEMGFWTKNQGYSDYGFEKNTARRRGNLKGTKLNT CLVITNKDTLNHLTDKKDKHIDSITKVNYVLVEHLKDVVNATLNYTVQST WGYKNERSSWSGMMGELVRNEVDIGGTPLFFTIDRVDIIDYIAMTTPTRS KFIFRQPTLSYVTNIYTLPFDDYVWLSSIFLVVVVGFFLYITIKWEWKKA KYEKIDEEPYPELRDSVADVAILSLGAVCQQGAAAIPFSVPGRITTIMLF ISLMFLYTSYSACIVALLQSSSNSIQTLEDLLKSRLQIGVDDTVFSRFYF TNETEPIRRALYLQKVAPPGKKNNFMSIEEGVRKLKEGLFAFHMETGPGY KIIAEVFREEEKCGLQEIQFLQVTDPWLAIQKNSSYKELLKI…
BankIt2354442	AgerIR2	MT591678	MKLADAIGNGTIFPQMDDMSILQNYVTDRDMMFVREKSVLNNIMYEDYKY KTKKGVEEIKRCTYVVAKFPITTFPRAFAFKKNFKYRKLFDAAIQHLVES GIVEHKFEEHLPDTEICPLNLGNTERQLRNTDLLLTYIIVAGGLGVAIMV FILELLLRRFWKRTRRNQRAARADINKLTAVPTPLYENNNNYHTFEYIKK ITPPPPPYHSLFYPPFNFSNANCQKKNINGRDYWVVNNKHGGKDLIPHRT PSALLFQWSHRSF*
BankIt2354442	AgerIR3	MT591679	MPIKSDTHKMCSAIRGFKVTPWIFYFAVMLHLSHGQTTQNINVLYVNEEG NEVADRAIEVAMTYIKKNNKLGLSVDLKRVVGNRTDSNTLLESLCSTYQS MLEAQAYPHLILDTTMTGISSETVKSFTSALAIPTISASFGQEGDLRQWR NIDENEKEYLIQICPPADVIPEIVRAIILHQNITNAAILFDNSFVMDHKY KSLLQNVATRHVITPIRGKGDQKAVEDQLVQLRKLDIVNFFVLGSVANIG TVLNAANEISFFNRKFAWHAITQDDGDFKCNCRNASVMFVKPSPNAAYQD RLGTVQRTYQLNAEPVITAAFYFDLALRSFLAVREMISDGAWRRNNVTNY VSCDDYDEKNSPKRIGLNLKKYMNKESSETPTYGPIAVLSNG…
